# Supplementary material for: CRISPR-mediated genome editing in poplar issued by efficient transformation
Source: Front Plant Sci. 2023 Apr 17;14:1159615. doi: 10.3389/fpls.2023.1159615 (PMC10149819; doi:10.3389/fpls.2023.1159615)
Supplement: Supplementary file 8 [file Table_1.xlsx]

## Sheet: Sheet1
Movahedi et al.
Supplementary Table 1 | The oligos and primers (5' to 3') have been used in this study.
Target	Name	Sequences of primers (5' to 3')
mkk2	mkk2_F	AAACCCGTCTCGATTGACAAGCAGATC
	mkk2_R	GGCAGATCTGCTTGTCAATCGAGACGG
Oligonucleotides	Oligo-F	AAACCCTTCCTAATCAATGGGTTTACGTGCC
	Oligo-R	GGCACGTAAACCCATTGATTAGGAAGGGTTT
Degeneracy	F-Degeneracy	CCGAWCATGAAGAAGGGAAGCTTAAAC
	R-Degeneracy	AARGGTTGCAAGTGGAGATCCTGCATTTGT
Genomic promoter	Promo_F	GGATCCTATTTTTTTATTTCCTGTCTACAGAC
	Promo_R	GGTACCAAGTCGGAATGGCCGAAG
MKK2 expression	MKK2_full_F	CTGCAGTCAGGCCTTCAAAATTTCAATAGA
	MKK2_full_R	GGATCCATGAAGAAGGGAAGCTTAAACC
MKK5 expression	MKK5-F	ATGAAACCGATTCAACCACCAC
	MKK5-R	CTAAGCAATTGGCCTAGGAGG
MKK2 and nptII fused CDS	Fus_F	AGAGAAAGCTTGAGCTTAACATTAG
	Fus_R	GCTCCCGTTCGCAGCGCA
nptII expression	npt_F	TCAGAAGAACTCGTCAAGAAGG
	npt_R	ATGATTGAACAAGATGGATTGCAC
PCR confirmation	5,552 F	TTGTGTCCAAACTTAACAGCATT
	7,008 R	CACGTACTCGGATGGAAGCC
	5,740 F	GAGCTCAGGGATGCACGTAA
	7,723 R	GTAGAAAAGGAAGGTGGCACC
FAM1	FAM1 - 6,593 F	TTAAACTAGCAGGTACTTCTTCTAACA
	FAM1- 6,682 R	GCATCGCCTTCTATCGCCTT
FAM2	FAM2 - 7,395 F	CAAGCGGCCGGAGAACCT
	FAM2 - 7,484 R	AGTTCATTTCATTTGGAGAGGACAC
FAM3	FAM3 - 8,183 F	GAGAGTGTCGTGCTCCACC
	FAM3 - 8,272 R	TGATCAGTGCATTTTTATCTTGAGA
VIC	VIC - 1,117 F	ATTTCCCGTTCAGCAGTGGT
	VIC - 1,222 R	ACGCCATCCTTCGTTTGGAT
Sequencing	Seq_F	GAATGAGAATAAATAAAGAGGAGAG
	Seq_R	TCTCAGTCTCATGACTCATGTTGC
2XCamV35	2X-F-pCre	AGAGAGACTGGTGATTTCAGCGT
	2X-R-pCre	AGAGCAGCTTGCCAACATGGTG
	2X-F	ATGATTGAACAAGATGGATTGCACGCAGGTAGAGAGACTGGTGATTTC
	2X-R	TTTATCTTGAGATTAAAAATAACCTAGAGAGAAATTTTGAAGAGCAGCTTGCCAACAT
nptII	nptII-PBI-F	TCAGAAGAACTCGTCAAGAAGGC
	nptII-PBI-R	ATGATTGAACAAGATGGATTGCACG
	nptII-F	GTACTTCTTCTAACATGTTCAAGTCTTAAGCACGTTACTCTCAGAAGAACTCGTCAAGAA
	nptII-R	ATGATTGAACAAGATGGATTGCACG
Cassette backbone	Back-F	GTACTTCTTCTAACATGTTCAAGT
	Back-R	TTTATCTTGAGATTAAAAATAACCT
500 bp homologues arms	500-DH-F	ACGAAGAAGATGAACCTTTCTCTT
	500-DH-R	GAGTAACGTGCTTAAGACTTGAACA
	500-UH-F	TCAAAATTTCTCTCTAGGTTATTTT
	500-UH-R	GTTTAAACTTTCATGACTCGAGACATGAATTTG
	T500-DH-F	CCGCGGTGGCAGGATATATGTGGTGTAAACAATAGTAATAAT
600 bp homologues arms	600-DH-F	TATTAATTTTCCTTTTTTTTTTTTTTTTG
	500-DH-R	GAGTAACGTGCTTAAGACTTGAACA
	500-UH-F	TCAAAATTTCTCTCTAGGTTATTTT
	600-UH-R	GTTTAAACTTAAGATTGATTTTTTCTCAATTTC
	T600-DH-F	CCGCGGTGGCAGGATATATGTGGTGTAAACATATTAATTTTCCTTTTTTTTTTTTTTTTG
700 bp homologues arms	700-DH-F	GCTGTAAGTCTTTAAAGAAAAAAAAAATG
	500-DH-R	GAGTAACGTGCTTAAGACTTGAACA
	500-UH-F	TCAAAATTTCTCTCTAGGTTATTTT
	700-UH-R	GTTTAAACTTTGATTTGTGTTTTATAAAGTTATC
	T700-DH-F	CCGCGGTGGCAGGATATATGTGGTGTAAACAGCTGTAAGTCTTTAAAGAAA
800 bp homologues arms	800-DH-F	AAGCTTGAGCTTAACATTAGGGTTT
	800-DH-R	GAGTAACGTGCTTAAGACTTGAA
	800-UH-F	TCAAAATTTCTCTCTAGGTTATTTT
	800-UH-R	TAGTTTTTTTTGTCTATTTTTTAAT
	T800-DH-F	CCGCGGTGGCAGGATATATGTGGTGTAAACAAAGCTTGAGCTTAACATTAGGGTTT
