# Supplementary material for: CRISPR-mediated genome editing in poplar issued by efficient transformation
Source: Front Plant Sci. 2023 Apr 17;14:1159615. doi: 10.3389/fpls.2023.1159615 (PMC10149819; doi:10.3389/fpls.2023.1159615)
Supplement: Supplementary file 9 [file Table_2.xlsx]

## Sheet: Sheet1
Movahedi et al.
Supplementary Table 2 | Experiment groups from all designed transformations to detect the optimized pDDT/pgRNA, inoculator OD600 and homologous arm length. CT (Control) means transgenic harboring only pRGEB31 with no target gRNA. Editeds events are shown by Ed.
Samples	pDDT/pgRNA	OD600	Homologues arm (bp)	Terms	Explant Transformation (±10)	Regenerated explants number (Hyg+)	Recovered explants on Kan+ (Rooted)	Regenerated (%)	Recovered on Kan+ (Rooted) (%)	Transformation efficiency (%)- Standardized		mean	STD		STD per groups (gen)	STD per groups (rec)
Group 1	1:4	0.5	0	CT_1	80	0	0	0	0	-0.0313917		0.194444	6.19413		1	0
			500	Ed_1	80	0	0	0	0	-0.0313917
			600	Ed_2	80	0	0	0	0	-0.0313917
			700	Ed_3	80	2	0	2.5	0	-0.0313917
			800	Ed_4	80	1	0	1.25	0	-0.0313917
Group 2	1:4	1.5	0	CT_2	80	0	0	0	0	-0.0313917					1.11803	0
			500	Ed_5	80	0	0	0	0	-0.0313917
			600	Ed_6	80	2	0	2.5	0	-0.0313917
			700	Ed_7	80	2	0	2.5	0	-0.0313917
			800	Ed_8	80	1	0	1.25	0	-0.0313917
Group 3	1:4	2.5	0	CT_3	80	0	0	0	0	-0.0313917					2.42384	0
			500	Ed_9	80	0	0	0	0	-0.0313917
			600	Ed_10	80	3	0	3.75	0	-0.0313917
			700	Ed_11	80	5	0	6.25	0	-0.0313917
			800	Ed_12	80	3	0	3.75	0	-0.0313917
Group 4	1:1	0.5	0	CT_4	80	0	0	0	0	-0.0313917					2.57391	0
			500	Ed_13	80	0	0	0	0	-0.0313917
			600	Ed_14	80	0	0	0	0	-0.0313917
			700	Ed_15	80	3	0	3.75	0	-0.0313917
			800	Ed_16	80	5	0	6.25	0	-0.0313917
Group 5	1:1	1.5	0	CT_5	80	0	0	0	0	-0.0313917					3.44601	0
			500	Ed_17	80	0	0	0	0	-0.0313917
			600	Ed_18	80	3	0	3.75	0	-0.0313917
			700	Ed_19	80	5	0	6.25	0	-0.0313917
			800	Ed_20	80	7	0	8.75	0	-0.0313917
Group 6	1:1	2.5	0	CT_6	80	0	0	0	0	-0.0313917					5.64579	0.5
			500	Ed_21	80	0	0	0	0	-0.0313917
			600	Ed_22	80	5	0	6.25	0	-0.0313917
			700	Ed_23	80	11	1	13.75	1.25	0.170412
			800	Ed_24	80	9	0	11.25	0	-0.0313917
Group 7	4:1	0.5	0	CT_7	80	0	0	0	0	-0.0313917					6.35413	0
			500	Ed_25	80	0	0	0	0	-0.0313917
			600	Ed_26	80	6	0	7.5	0	-0.0313917
			700	Ed_27	80	9	0	11.25	0	-0.0313917
			800	Ed_28	80	13	0	16.25	0	-0.0313917
Group 8	4:1	1.5	0	CT_8	80	0	0	0	0	-0.0313917					8.63858	0.5
			500	Ed_29	80	3	0	3.75	0	-0.0313917
			600	Ed_30	80	14	0	17.5	0	-0.0313917
			700	Ed_31	80	15	1	18.75	1.25	0.170412
			800	Ed_32	80	17	0	21.25	0	-0.0313917
Group 9	4:1	2.5	0	CT_9	80	0	0	0	0	-0.0313917					11.4728	1.36931
			500	Ed_33	80	5	0	6.25	0	-0.0313917
			600	Ed_34	80	18	1	22.5	1.25	0.170412
			700	Ed_35	80	21	3	26.25	3.75	0.57402
			800	Ed_36	80	23	1	28.75	1.25	0.170412
