# Supplementary material for: CRISPR-mediated genome editing in poplar issued by efficient transformation
Source: Front Plant Sci. 2023 Apr 17;14:1159615. doi: 10.3389/fpls.2023.1159615 (PMC10149819; doi:10.3389/fpls.2023.1159615)
Supplement: Supplementary file 10 [file Table_3.xlsx]

## Sheet: Sheet1
movahedi et al.
Supplementary Table 3 | Turkey test has been applied to statistical analyses of transformation efficiency (%) linked to Figure 1f.
Multiple comparisons test	Mean Diff.	95.00% CI of diff.	Below threshold?	Summary	Adjusted P Value
Group 1 vs. Group 2	0	-0.1931 to 0.1931	No	ns	>0.9999
Group 1 vs. Group 3	0	-0.1931 to 0.1931	No	ns	>0.9999
Group 1 vs. Group 4	0	-0.1931 to 0.1931	No	ns	>0.9999
Group 1 vs. Group 5	0	-0.1931 to 0.1931	No	ns	>0.9999
Group 1 vs. Group 6	-0.0402	-0.2333 to 0.1529	No	ns	0.9987
Group 1 vs. Group 7	0	-0.1931 to 0.1931	No	ns	>0.9999
Group 1 vs. Group 8	-0.0402	-0.2333 to 0.1529	No	ns	0.9987
Group 1 vs. Group 9	-0.2014	-0.3945 to -0.008315	Yes	*	0.0354
Group 2 vs. Group 3	0	-0.1931 to 0.1931	No	ns	>0.9999
Group 2 vs. Group 4	0	-0.1931 to 0.1931	No	ns	>0.9999
Group 2 vs. Group 5	0	-0.1931 to 0.1931	No	ns	>0.9999
Group 2 vs. Group 6	-0.0402	-0.2333 to 0.1529	No	ns	0.9987
Group 2 vs. Group 7	0	-0.1931 to 0.1931	No	ns	>0.9999
Group 2 vs. Group 8	-0.0402	-0.2333 to 0.1529	No	ns	0.9987
Group 2 vs. Group 9	-0.2014	-0.3945 to -0.008315	Yes	*	0.0354
Group 3 vs. Group 4	0	-0.1931 to 0.1931	No	ns	>0.9999
Group 3 vs. Group 5	0	-0.1931 to 0.1931	No	ns	>0.9999
Group 3 vs. Group 6	-0.0402	-0.2333 to 0.1529	No	ns	0.9987
Group 3 vs. Group 7	0	-0.1931 to 0.1931	No	ns	>0.9999
Group 3 vs. Group 8	-0.0402	-0.2333 to 0.1529	No	ns	0.9987
Group 3 vs. Group 9	-0.2014	-0.3945 to -0.008315	Yes	*	0.0354
Group 4 vs. Group 5	0	-0.1931 to 0.1931	No	ns	>0.9999
Group 4 vs. Group 6	-0.0402	-0.2333 to 0.1529	No	ns	0.9987
Group 4 vs. Group 7	0	-0.1931 to 0.1931	No	ns	>0.9999
Group 4 vs. Group 8	-0.0402	-0.2333 to 0.1529	No	ns	0.9987
Group 4 vs. Group 9	-0.2014	-0.3945 to -0.008315	Yes	*	0.0354
Group 5 vs. Group 6	-0.0402	-0.2333 to 0.1529	No	ns	0.9987
Group 5 vs. Group 7	0	-0.1931 to 0.1931	No	ns	>0.9999
Group 5 vs. Group 8	-0.0402	-0.2333 to 0.1529	No	ns	0.9987
Group 5 vs. Group 9	-0.2014	-0.3945 to -0.008315	Yes	*	0.0354
Group 6 vs. Group 7	0.0402	-0.1529 to 0.2333	No	ns	0.9987
Group 6 vs. Group 8	0	-0.1931 to 0.1931	No	ns	>0.9999
Group 6 vs. Group 9	-0.1612	-0.3543 to 0.03189	No	ns	0.1657
Group 7 vs. Group 8	-0.0402	-0.2333 to 0.1529	No	ns	0.9987
Group 7 vs. Group 9	-0.2014	-0.3945 to -0.008315	Yes	*	0.0354
Group 8 vs. Group 9	-0.1612	-0.3543 to 0.03189	No	ns	0.1657
