# Supplementary material for: CRISPR-mediated genome editing in poplar issued by efficient transformation
Source: Front Plant Sci. 2023 Apr 17;14:1159615. doi: 10.3389/fpls.2023.1159615 (PMC10149819; doi:10.3389/fpls.2023.1159615)
Supplement: Supplementary file 11 [file Table_4.xlsx]

## Sheet: Sheet1
movahedi et al.
Supplementary Table 4 | Turkey test has been applied to statistical analyses of HDR efficiency (%) linked to Figure 3d.
Multiple comparisons test	Mean Diff.	95.00% CI of diff.	Below threshold?	Summary	Adjusted P Value
Ed_23_1 vs. Ed_31_1	-0.04748	-0.07528 to -0.01968	Yes	**	0.0029
Ed_23_1 vs. Ed_34_1	-0.05382	-0.08162 to -0.02602	Yes	**	0.0012
Ed_23_1 vs. Ed_35_1	-0.05707	-0.08487 to -0.02927	Yes	***	0.0008
Ed_23_1 vs. Ed_35_2	-0.06031	-0.08811 to -0.03251	Yes	***	0.0005
Ed_23_1 vs. Ed_35_3	-0.05923	-0.08703 to -0.03143	Yes	***	0.0006
Ed_23_1 vs. Ed_36_1	-0.03508	-0.06288 to -0.007280	Yes	*	0.0176
Ed_31_1 vs. Ed_34_1	-0.006347	-0.03415 to 0.02145	No	ns	0.6279
Ed_31_1 vs. Ed_35_1	-0.009593	-0.03739 to 0.01821	No	ns	0.4666
Ed_31_1 vs. Ed_35_2	-0.01283	-0.04063 to 0.01497	No	ns	0.3345
Ed_31_1 vs. Ed_35_3	-0.01175	-0.03955 to 0.01605	No	ns	0.3752
Ed_31_1 vs. Ed_36_1	0.0124	-0.01540 to 0.04020	No	ns	0.3504
Ed_34_1 vs. Ed_35_1	-0.003247	-0.03105 to 0.02455	No	ns	0.8034
Ed_34_1 vs. Ed_35_2	-0.006483	-0.03428 to 0.02132	No	ns	0.6206
Ed_34_1 vs. Ed_35_3	-0.005403	-0.03320 to 0.02240	No	ns	0.6794
Ed_34_1 vs. Ed_36_1	0.01874	-0.009056 to 0.04654	No	ns	0.1675
Ed_35_1 vs. Ed_35_2	-0.003237	-0.03104 to 0.02456	No	ns	0.804
Ed_35_1 vs. Ed_35_3	-0.002157	-0.02996 to 0.02564	No	ns	0.8686
Ed_35_1 vs. Ed_36_1	0.02199	-0.005810 to 0.04979	No	ns	0.1104
Ed_35_2 vs. Ed_35_3	0.00108	-0.02672 to 0.02888	No	ns	0.9339
Ed_35_2 vs. Ed_36_1	0.02523	-0.002573 to 0.05303	No	ns	0.0715
Ed_35_3 vs. Ed_36_1	0.02415	-0.003653 to 0.05195	No	ns	0.0828
