# Supplementary material for: CRISPR-mediated genome editing in poplar issued by efficient transformation
Source: Front Plant Sci. 2023 Apr 17;14:1159615. doi: 10.3389/fpls.2023.1159615 (PMC10149819; doi:10.3389/fpls.2023.1159615)
Supplement: Supplementary file 12 [file Table_5.xlsx]

## Sheet: Sheet1
movahedi et al.
Supplementary Table 5 | Turkey test has been applied to statistical analyses of total polymorphisims linked to Figure 3e.
Multiple comparisons test	Mean Diff.	95.00% CI of diff.	Below threshold?	Summary	Adjusted P Value
Ed_23_1 vs. Ed_31_1	3	-1.995 to 7.995	No	ns	0.2271
Ed_23_1 vs. Ed_34_1	6.2	1.205 to 11.19	Yes	*	0.0171
Ed_23_1 vs. Ed_35_1	6.8	1.805 to 11.79	Yes	**	0.0097
Ed_23_1 vs. Ed_35_2	7.8	2.805 to 12.79	Yes	**	0.0036
Ed_23_1 vs. Ed_35_3	6.6	1.605 to 11.59	Yes	*	0.0118
Ed_23_1 vs. Ed_36_1	2.8	-2.195 to 7.795	No	ns	0.2587
Ed_31_1 vs. Ed_34_1	3.2	-1.795 to 8.195	No	ns	0.1986
Ed_31_1 vs. Ed_35_1	3.8	-1.195 to 8.795	No	ns	0.1295
Ed_31_1 vs. Ed_35_2	4.8	-0.1950 to 9.795	No	ns	0.0589
Ed_31_1 vs. Ed_35_3	3.6	-1.395 to 8.595	No	ns	0.1499
Ed_31_1 vs. Ed_36_1	-0.2	-5.195 to 4.795	No	ns	0.9348
Ed_34_1 vs. Ed_35_1	0.6	-4.395 to 5.595	No	ns	0.8063
Ed_34_1 vs. Ed_35_2	1.6	-3.395 to 6.595	No	ns	0.5148
Ed_34_1 vs. Ed_35_3	0.4	-4.595 to 5.395	No	ns	0.8701
Ed_34_1 vs. Ed_36_1	-3.4	-8.395 to 1.595	No	ns	0.1729
Ed_35_1 vs. Ed_35_2	1	-3.995 to 5.995	No	ns	0.6831
Ed_35_1 vs. Ed_35_3	-0.2	-5.195 to 4.795	No	ns	0.9348
Ed_35_1 vs. Ed_36_1	-4	-8.995 to 0.9950	No	ns	0.1114
Ed_35_2 vs. Ed_35_3	-1.2	-6.195 to 3.795	No	ns	0.6245
Ed_35_2 vs. Ed_36_1	-5	-9.995 to -0.005049	Yes	*	0.0498
Ed_35_3 vs. Ed_36_1	-3.8	-8.795 to 1.195	No	ns	0.1295
