# Supplementary material for: CRISPR-mediated genome editing in poplar issued by efficient transformation
Source: Front Plant Sci. 2023 Apr 17;14:1159615. doi: 10.3389/fpls.2023.1159615 (PMC10149819; doi:10.3389/fpls.2023.1159615)
Supplement: Supplementary file 13 [file Table_6.xlsx]

## Sheet: Polymorphisims
movahedi et al.
Supplementary Table 6 | Polymorphisims happened through HDR related to Figure 3f.
Edited event	Polymorphism Type	Reference Nucleotide(s)	Variant Nucleotide(s)
Ed_23_1	Deletion	GTCTTT
Ed_23_1	SNP (transversion)	G	C
Ed_23_1	SNP (transversion)	G	T
Ed_23_1	Insertion		GAGG
Ed_23_1	Insertion		A
Ed_23_1	Substitution	AAA	CCG
Ed_23_1	SNP (transversion)	G	C
Ed_23_1	SNP (transition)	A	G
Ed_23_1	Deletion	CAAA
Ed_23_1	SNP (transversion)	T	A
Ed_23_1	SNP (transition)	T	C
Ed_23_1	Deletion	CTAAA
Ed_23_1	Deletion	A
Ed_23_1	Insertion		CAAC
Ed_23_1	Deletion	GTTA
Ed_23_1	Deletion	GAA
Ed_23_1	Substitution	TTT	CAC
Ed_23_1, Ed_35_1	Deletion	A
Ed_31_1	Deletion	GTCGCT
Ed_31_1	Deletion	ATG
Ed_31_1	Deletion	TT
Ed_31_1	Deletion	AT
Ed_31_1	Insertion		T
Ed_31_1	Deletion	C
Ed_31_1	SNP (transition)	T	C
Ed_31_1	SNP (transition)	T	C
Ed_31_1	Deletion	AATTT
Ed_31_1	Insertion		C
Ed_31_1	Deletion	GATT
Ed_31_1	Substitution	AAA	TTG
Ed_34_1	Deletion	T
Ed_34_1	SNP (transversion)	G	C
Ed_34_1	Deletion	CTG
Ed_34_1	SNP (transition)	A	G
Ed_34_1	SNP (transversion)	A	T
Ed_34_1	SNP (transition)	T	C
Ed_34_1	Deletion	T
Ed_34_1	Deletion	CAA
Ed_34_1	Insertion		T
Ed_34_1	Deletion	T
Ed_35_1	Substitution	CT	GA
Ed_35_1	Deletion	A
Ed_35_1	SNP (transversion)	A	C
Ed_35_1	Deletion	AT
Ed_35_1	SNP (transition)	A	G
Ed_35_1	Substitution	TC	CA
Ed_35_1, Ed_35_2	Deletion	T
Ed_35_2	SNP (transversion)	A	T
Ed_35_2	SNP (transversion)	G	C
Ed_35_2	Deletion	A
Ed_35_2	Deletion	T
Ed_35_2	Deletion	A
Ed_35_3	Deletion	G
Ed_35_3	Deletion	TA
Ed_35_3	Substitution	TTA	CCT
Ed_35_3	Deletion	T
Ed_35_3	Deletion	AA
Ed_35_3	Substitution	AT	TA
Ed_35_3	SNP (transversion)	G	C
Ed_36_1	Deletion	G
Ed_36_1	Deletion	GTG
Ed_36_1	SNP (transversion)	G	C
Ed_36_1	Substitution	AAA	TTT
Ed_36_1	Deletion	CT	C
Ed_36_1	Deletion	TT
Ed_36_1	Deletion	G
Ed_36_1	SNP (transversion)	C	G
Ed_36_1	Deletion	TAC
Ed_36_1	SNP (transition)	T	C
Ed_36_1	SNP (transversion)	C	A
Ed_36_1	Deletion	TAA
Ed_36_1	Insertion		AGA
Ed_36_1	Deletion	G
Ed_36_1	Deletion	A
Ed_36_1	SNP (transversion)	A	C
Ed_36_1	Deletion	AAA
